# Supplementary material for: MET Overexpression Is Associated with Superior Immunotherapy Benefit in Advanced Non-Small Cell Lung Cancer
Source: Cancers (Basel). 2025 Nov 27;17(23):3801. doi: 10.3390/cancers17233801 (PMC12691313; doi:10.3390/cancers17233801)
Supplement: Supplementary file 1 [file cancers-17-03801-s001.zip]

Archive with 3 entries (3 files):
- Supplementary Data.pdf
- MET Supplementary Figure S1.pdf
- MET Supplementary Figure S2.pdf
